# Supplementary material for: Development of Fluorescent Turn-On Probes for CAG-RNA Repeats
Source: Biosensors (Basel). 2022 Nov 25;12(12):1080. doi: 10.3390/bios12121080 (PMC9775061; doi:10.3390/bios12121080)
Supplement: Supplementary file 1 [file biosensors-12-01080-s001.zip]

Archive with 1 entries (1 files):
- biosensors-2051279-supplementary.pdf
